# Supplementary material for: Denosumab vs. Zoledronic Acid for Metastatic Bone Disease: A Comprehensive Systematic Review and Meta-Analysis of Randomized Controlled Trials
Source: Cancers (Basel). 2025 Jan 24;17(3):388. doi: 10.3390/cancers17030388 (PMC11816125; doi:10.3390/cancers17030388)
Supplement: Supplementary file 1 [file cancers-17-00388-s001.zip]

Archive with 1 entries (1 files):
- cancers-3414386-supplementary.pdf
